# Supplementary material for: GhENODL6 Isoforms from the Phytocyanin Gene Family Regulated Verticillium Wilt Resistance in Cotton
Source: Int J Mol Sci. 2022 Mar 8;23(6):2913. doi: 10.3390/ijms23062913 (PMC8955391; doi:10.3390/ijms23062913)
Supplement: Supplementary file 1 [file ijms-23-02913-s001.zip]

Archive with 1 entries (1 files):
- ijms-1606084-supplementary.pdf
